# Supplementary material for: Modeling the spatial distribution of African buffalo (Syncerus caffer) in the Kruger National Park, South Africa
Source: PLoS One. 2017 Sep 13;12(9):e0182903. doi: 10.1371/journal.pone.0182903 (PMC5597095; doi:10.1371/journal.pone.0182903)
Supplement: S1 File — (CSV) [file pone.0182903.s007.csv]

Index	Date	Time	Latitude	Longitude	August	Day	Hour_cat	Hour_cat_2	Hour_cat_3	Early_morn	Lat_cat	Northern	Herd_size	ln_herd_sz	Buffalo	Composition	Bachelor	Distance	Distance_cat	Direction	Land_cover	Land_type	Vegetation_cat	Bush	Density_cat	Open	More_dense	Temp	Pressure	Humidity	Water_source	Water	Water_cat	Water_cat_2	Water_hole_man	Man_water	Pond	River	off hours	Off_hr
1	2012/08/02	10:00:00 AM	-23.67796	31.54342	1	2	10	10	2	0	3	1	4	1.386294361	1	B	1	140	4	E	B	Bush	1	1	2	0	0	19	995	35	M	1	3	2	1	1	0	0		0
2	2012/08/03	09:00:00 AM	-23.530546	31.418072	1	3	9	9	2	0	3	1	200	5.298317367	1	M	0	30	2	N	T	Tree	3	0	2	0	0	16	992	42	N	0	0	0	0	0	0	0		0
3	2012/08/03	09:20:00 AM	-23.534591	31.41581	1	3	9	9	2	0	3	1	50	3.912023005	1	M	0	30	2	S	T	Tree	3	0	2	0	0	16	992	41	R	1	1	1	0	0	0	1		0
4	2012/08/03	09:27:00 AM	-23.535309	31.416973	1	3	9	9	2	0	3	1	75	4.317488114	1	M	0	150	4	NE	T	Tree	3	0	2	0	0	16	992	42	R	1	1	1	0	0	0	1		0
5	2012/08/03	02:18:00 PM	-24.152401	31.720963	1	3	14	13	3	0	2	0	150	5.010635294	1	M	0	60	3	W	B	Bush	1	1	2	0	0	24	993	31	N	0	0	0	0	0	0	0	Y	1
6	2012/08/06	11:15:00 AM	-24.48194	31.385845	1	6	11	11	2	0	1	0	10	2.302585093	1	U		200	4	E	OB	Bush	1	1	1	1	0	27	975	33	N	0	0	0	0	0	0	0	Y	1
7	2012/08/06	12:31:00 PM	-23.185743	31.527277	1	6	13	13	3	0	3	1	75	4.317488114	1	M	0	10	2	E	B	Bush	1	1	2	0	0	31	981	17	R	1	1	1	0	0	0	1	Y	1
8	2012/08/07	09:26:00 AM	-22.634321	31.150122	1	7	9	9	2	0	3	1	2	0.693147181	1	B	1	5	1	S	B	Bush	1	1	2	0	0	19	965	2	N	0	0	0	0	0	0	0		0
9	2012/08/08	07:30:00 AM	-23.81947	31.58367	1	8	8	8	1	1	2	0	4	1.386294361	1	B	1	50	3	W	B	Bush	1	1	2	0	0	7	987	2	N	0	0	0	0	0	0	0		0
10	2012/08/08	08:24:00 AM	-23.660307	31.481491	1	8	8	8	1	1	3	1	400	5.991464547	1	M	0	10	2	N and W	B	Bush	1	1	2	0	0	14	984	2	R	1	1	1	0	0	0	1		0
11	2012/08/08	10:35:00 AM	-23.825142	31.591267	1	8	11	11	2	0	2	0	250	5.521460918	1	M	0	5	1	N and E	DB	Bush	1	1	3	0	1	19	992	2	R	1	1	1	0	0	0	1		0
12	2012/08/08	11:40:00 AM	-23.941194	31.719315	1	8	12	12	3	0	2	0	10	2.302585093	1	M	0	40	2	ESE	B	Bush	1	1	2	0	0	22	993	2	R	1	1	1	0	0	0	1		0
13	2012/08/08	12:45:00 PM	-24.175486	31.719226	1	8	13	13	3	0	2	0	150	5.010635294	1	M	0	10	2	W	OB	Bush	1	1	1	1	0	22	984	2	P	1	2	1	1	0	1	0	Y	1
14	2012/08/09	03:20:00 PM	-24.480463	31.751758	1	9	15	13	3	0	1	0	4	1.386294361	1	B	1	50	3	W	M	Mixed	2	0	2	0	0	25	989	18	R	1	1	1	0	0	0	1	Y	1
15	2012/08/10	10:12:00 AM	-24.97413	31.396497	1	10	10	10	2	0	1	0	5	1.609437912	1	M	0	100	3	N	DT	Tree	3	0	3	0	1	23	985	21	R	1	1	1	0	0	0	1		0
16	2012/08/11	07:00:00 AM	-25.201805	31.571436	1	11	7	7	1	1	1	0	100	4.605170186	1	M	0	50	3	SE	B	Bush	1	1	2	0	0	4	976	11	N	0	0	0	0	0	0	0		0
17	2012/08/11	11:22:00 AM	-25.065081	31.82533	1	11	11	11	2	0	1	0	50	3.912023005	1	M	0	100	3	NW	B	Bush	1	1	2	0	0	30	993	2	R	1	1	1	0	0	0	1		0
18	2012/08/12	08:45:00 AM	-24.434743	31.787778	1	12	9	9	2	0	1	0	3	1.098612289	1	B	1	50	3	NE	OB	Bush	1	1	1	1	0	22	986	2	N	0	0	0	0	0	0	0		0
19	2012/08/13	10:37:00 AM	-24.175697	31.719196	1	13	11	11	2	0	2	0	300	5.703782475	1	M	0	150	4	NE	OB	Bush	1	1	1	1	0	20	994	33	P	1	2	1	1	0	1	0	Y	1
20	2012/08/14	07:05:00 AM	-23.721674	31.359374	1	14	7	7	1	1	2	0	100	4.605170186	1	M	0	100	3	S	DT	Tree	3	0	3	0	1	5	992	14	R	1	1	1	0	0	0	1	Y	1
21	2012/08/14	08:30:00 AM	-23.491594	31.392114	1	14	9	9	2	0	3	1	5	1.609437912	1	B	1	50	3	NE	DB	Bush	1	1	3	0	1	17	984	34	N	0	0	0	0	0	0	0		0
22	2012/08/14	09:51:00 AM	-23.542218	31.381153	1	14	10	10	2	0	3	1	3	1.098612289	1	B	1	25	2	S	T	Tree	3	0	2	0	0	22	985	33	N	0	0	0	0	0	0	0		0
23	2012/08/15	08:26:00 AM	-23.890631	31.546917	1	15	8	8	1	1	2	0	6	1.791759469	1	B	1	150	4	SW	R	Mixed	2	0	2	0	0	16	993	32	R	1	1	1	0	0	0	1		0
24	2012/08/16	06:45:00 AM	-23.824364	31.294216	1	16	7	7	1	1	2	0	200	5.298317367	1	M	0	10	2	NW	B	Bush	1	1	2	0	0	10	979	36	N	0	0	0	0	0	0	0		0
25	2012/08/16	10:25:00 AM	-23.909848	31.625621	1	16	10	10	2	0	2	0	4	1.386294361	1	B	1	20	2	S	M	Mixed	2	0	2	0	0	26	990	33	N	0	0	0	0	0	0	0		0
26	2012/08/16	10:30:00 AM	-23.911951	31.627317	1	16	11	11	2	0	2	0	9	2.197224577	1	M	0	10	2	S and N	M	Mixed	2	0	2	0	0	26	990	33	N	0	0	0	0	0	0	0		0
27	2012/08/17	10:45:00 AM	-24.253443	31.840266	1	17	11	11	2	0	2	0	300	5.703782475	1	M	0	200	4	N	OB	Bush	1	1	1	1	0	20	1000	43	M	1	3	2	1	1	0	0		0
28	2012/08/19	12:20:00 PM	-23.498022	31.399995	1	19	12	12	3	0	3	1	3	1.098612289	1	B	1	50	3	W	DB	Bush	1	1	3	0	1	27	985	34	M	1	3	2	1	1	0	0	Y	1
29	2012/08/19	12:23:00 PM	-23.493347	31.394593	1	19	12	12	3	0	3	1	3	1.098612289	1	B	1	75	3	W	DB	Bush	1	1	3	0	1	27	985	34	N	0	0	0	0	0	0	0	Y	1
30	2012/08/20	06:05:00 AM	-23.116208	31.429018	1	20	6	6	1	1	3	1	1	0	1	B	1	5	1	SW	OB	Bush	1	1	1	1	0	12	986	34	R	1	1	1	0	0	0	1	Y	1
31	2012/08/20	06:07:00 AM	-23.112761	31.426473	1	20	6	6	1	1	3	1	3	1.098612289	1	B	1	10	2	SW	OB	Bush	1	1	1	1	0	12	986	34	R	1	1	1	0	0	0	1	Y	1
32	2012/08/20	09:50:00 AM	-22.627076	31.173684	1	20	10	10	2	0	3	1	150	5.010635294	1	M	0	100	3	SW	OT	Tree	3	0	1	1	0	29	972	30	P	1	2	1	1	0	1	0		0
33	2012/08/20	11:10:00 AM	-22.906606	31.246875	1	20	11	11	2	0	3	1	50	3.912023005	1	M	0	100	3	SW	B	Bush	1	1	2	0	0	32	981	28	M	1	3	2	1	1	0	0		0
34	2012/08/21	06:05:00 AM	-23.112439	31.423905	1	21	6	6	1	1	3	1	7	1.945910149	1	B	1	10	2	E and W	OB	Bush	1	1	1	1	0	16	988	11	N	0	0	0	0	0	0	0		0
35	2012/08/22	06:01:00 AM	-23.111729	31.425869	1	22	6	6	1	1	3	1	3	1.098612289	1	B	1	5	1	S	OB	Bush	1	1	1	1	0	11	987	39	R	1	1	1	0	0	0	1		0
36	2012/08/22	08:55:00 AM	-22.94252	31.285254	1	22	9	9	2	0	3	1	50	3.912023005	1	M	0	50	3	N	OB	Bush	1	1	1	1	0	21	986	45	M	1	3	2	1	1	0	0		0
37	2012/08/22	09:24:00 AM	-22.904886	31.251414	1	22	9	9	2	0	3	1	45	3.80666249	1	M	0	150	4	SE	OB	Bush	1	1	1	1	0	23	982	39	M	1	3	2	1	1	0	0		0
38	2012/08/25	08:39:00 AM	-25.172259	31.279852	1	25	9	9	2	0	1	0	3	1.098612289	1	B	1	10	2	E	DB	Bush	1	1	3	0	1	23	954	36	N	0	0	0	0	0	0	0		0
39	2012/08/26	07:45:00 AM	-24.285132	31.741612	1	26	8	8	1	1	2	0	750	6.620073207	1	M	0	5	1	E and W	OB	Bush	1	1	1	1	0	21	985	26	N	0	0	0	0	0	0	0	Y	1
40	2012/08/27	06:15:00 AM	-22.998288	31.336508	1	27	6	6	1	1	3	1	250	5.521460918	1	M	0	100	3	E	B	Bush	1	1	2	0	0	18	993	54	N	0	0	0	0	0	0	0	Y	1
41	2012/08/27	06:35:00 AM	-22.896973	31.251478	1	27	7	7	1	1	3	1	300	5.703782475	1	M	0	20	2	W and SW	B	Bush	1	1	2	0	0	18	987	48	N	0	0	0	0	0	0	0	Y	1
42	2012/08/27	06:40:00 AM	-22.88294	31.243563	1	27	7	7	1	1	3	1	13	2.564949357	1	B	1	50	3	SW	B	Bush	1	1	2	0	0	18	987	47	N	0	0	0	0	0	0	0	Y	1
43	2012/08/27	10:00:00 AM	-22.720941	31.005305	1	27	10	10	2	0	3	1	2	0.693147181	1	B	1	100	3	NW	DB	Bush	1	1	3	0	1	18	979	47	N	0	0	0	0	0	0	0		0
44	2012/08/27	11:05:00 AM	-22.882486	31.243656	1	27	11	11	2	0	3	1	13	2.564949357	1	B	1	55	3	E	DB	Bush	1	1	3	0	1	20	987	45	N	0	0	0	0	0	0	0		0
45	2012/08/27	11:36:00 AM	-22.997849	31.332229	1	27	12	12	3	0	3	1	50	3.912023005	1	M	0	150	4	S	OB	Bush	1	1	1	1	0	21	992	45	N	0	0	0	0	0	0	0		0
46	2012/08/27	11:40:00 AM	-22.998098	31.334669	1	27	12	12	3	0	3	1	150	5.010635294	1	M	0	150	4	S	OB	Bush	1	1	1	1	0	21	992	45	M	1	3	2	1	1	0	0		0
47	2012/08/28	06:30:00 AM	-22.911214	31.253079	1	28	7	7	1	1	3	1	200	5.298317367	1	M	0	30	2	SW	B	Bush	1	1	2	0	0	17	990	63	N	0	0	0	0	0	0	0	Y	1
48	2012/08/28	07:11:00 AM	-22.713492	31.049168	1	28	7	7	1	1	3	1	300	5.703782475	1	M	0	10	2	N	B	Bush	1	1	2	0	0	16	981	63	N	0	0	0	0	0	0	0		0
49	2012/08/28	08:53:00 AM	-22.697047	30.961056	1	28	9	9	2	0	3	1	100	4.605170186	1	M	0	50	3	W	DB	Bush	1	1	3	0	1	18	979	64	R	1	1	1	0	0	0	1		0
50	2012/08/28	09:05:00 AM	-22.697798	30.990365	1	28	9	9	2	0	3	1	2	0.693147181	1	B	1	100	3	S	DB	Bush	1	1	3	0	1	17	969	61	N	0	0	0	0	0	0	0		0
51	2012/08/28	10:47:00 AM	-22.964281	31.293146	1	28	11	11	2	0	3	1	1200	7.090076836	1	M	0	0	1		OB	Bush	1	1	1	1	0	18	991	64	N	0	0	0	0	0	0	0		0
52	2012/08/28	12:40:00 PM	-23.619802	31.465744	1	28	13	13	3	0	3	1	50	3.912023005	1	M	0	2	1	SW	DB	Bush	1	1	3	0	1	21	990	47	N	0	0	0	0	0	0	0	Y	1
53	2012/08/28	12:45:00 PM	-23.62052	31.467269	1	28	13	13	3	0	3	1	100	4.605170186	1	M	0	10	2	SW	DB	Bush	1	1	3	0	1	21	990	47	N	0	0	0	0	0	0	0	Y	1
54	2012/08/28	03:00:00 PM	-24.309382	31.747589	1	28	15	13	3	0	2	0	1000	6.907755279	1	M	0	0	1		OB	Bush	1	1	1	1	0	25	987	41	R	1	1	1	0	0	0	1	Y	1
55	2012/08/30	07:35:00 AM	-25.428481	31.43881	1	30	8	8	1	1	1	0	1	0	1	B	1	5	1	W	DB	Bush	1	1	3	0	1	15	979	37	N	0	0	0	0	0	0	0		0
56	2012/08/30	08:11:00 AM	-25.466258	31.508968	1	30	8	8	1	1	1	0	50	3.912023005	1	M	0	10	2	NW	B	Bush	1	1	2	0	0	20	977	34	N	0	0	0	0	0	0	0		0
57	2013/01/03	06:50:00 AM	-24.3812	31.76963	0	3	7	7	1	1	2	0	8	2.079441542	1	B	1	20	2	NW	B	Bush	1	1	2	0	0	22	981	68	N	0	0	0	0	0	0	0	Y	1
58	2013/01/03	07:38:00 AM	-24.14669	31.71715	0	3	8	8	1	1	2	0	2	0.693147181	1	B	1	30	2	NW	DB	Bush	1	1	3	0	1	24	983	47	N	0	0	0	0	0	0	0	Y	1
59	2013/01/03	10:00:00 AM	-23.63053	31.47809	0	3	10	10	2	0	3	1	15	2.708050201	1	B	1	15	2	E	M	Mixed	2	0	2	0	0	26	981	27	N	0	0	0	0	0	0	0		0
60	2013/01/03	10:04:00 AM	-23.63564	31.47864	0	3	10	10	2	0	3	1	20	2.995732274	1	M	0	50	3	W	M	Mixed	2	0	2	0	0	26	981	29	N	0	0	0	0	0	0	0		0
61	2013/01/03	10:22:00 AM	-23.69449	31.5492	0	3	10	10	2	0	3	1	36	3.583518938	1	M	0	75	3	E	B	Bush	1	1	2	0	0	27	980	21	N	0	0	0	0	0	0	0		0
62	2013/01/04	06:25:00 AM	-24.40259	31.77382	0	4	6	6	1	1	1	0	8	2.079441542	1	B	1	30	2	NW	OB	Bush	1	1	1	1	0	23	979	66	N	0	0	0	0	0	0	0	Y	1
63	2013/01/04	07:15:00 AM	-24.19863	31.71878	0	4	7	7	1	1	2	0	3	1.098612289	1	B	1	10	2	E	OB	Bush	1	1	1	1	0	24	977	63	N	0	0	0	0	0	0	0	Y	1
64	2013/01/04	09:00:00 AM	-23.62133	31.47174	0	4	9	9	2	0	3	1	50	3.912023005	1	M	0	5	1	E	M	Mixed	2	0	2	0	0	29	978	30	N	0	0	0	0	0	0	0		0
65	2013/01/04	09:32:00 AM	-23.48795	31.38628	0	4	10	10	2	0	3	1	3	1.098612289	1	B	1	10	2	S	DB	Bush	1	1	3	0	1	29	976	31	P	1	2	1	1	0	1	0		0
66	2013/01/05	07:39:00 AM	-25.10548	31.22694	0	5	8	8	1	1	1	0	75	4.317488114	1	M	0	100	3	NW	OB	Bush	1	1	1	1	0	18	958	61	N	0	0	0	0	0	0	0		0
67	2013/01/05	11:06:00 AM	-25.14767	31.24131	0	5	11	11	2	0	1	0	5	1.609437912	1	B	1	75	3	NE	OB	Bush	1	1	1	1	0	20	957	33	N	0	0	0	0	0	0	0		0
68	2013/01/06	06:41:00 AM	-24.99042	31.45658	0	6	7	7	1	1	1	0	9	2.197224577	1	B	1	5	1	SW	R	Mixed	2	0	2	0	0	19	982	79	R	1	1	1	0	0	0	1		0
69	2013/01/06	08:08:00 AM	-25.10089	31.4402	0	6	8	8	1	1	1	0	250	5.521460918	1	M	0	100	3	SW	OB	Bush	1	1	1	1	0	21	972	58	N	0	0	0	0	0	0	0		0
70	2013/01/06	12:00:00 PM	-24.85278	31.75285	0	6	12	12	3	0	1	0	20	2.995732274	1	M	0	5	1	E	T	Tree	3	0	2	0	0	30	984	30	N	0	0	0	0	0	0	0	Y	1
71	2013/01/07	08:31:00 AM	-23.85556	31.56972	0	7	9	9	2	0	2	0	1	0	1	B	1	5	1	N	DT	Tree	3	0	3	0	1	26	986	40	N	0	0	0	0	0	0	0	Y	1
72	2013/01/07	11:37:00 AM	-22.9165	31.25366	0	7	12	12	3	0	3	1	50	3.912023005	1	M	0	50	3	E	B	Bush	1	1	2	0	0	31	982	30	N	0	0	0	0	0	0	0	Y	1
73	2013/01/07	11:43:00 AM	-22.89328	31.24865	0	7	12	12	3	0	3	1	9	2.197224577	1	B	1	10	2	W	B	Bush	1	1	2	0	0	32	978	30	N	0	0	0	0	0	0	0	Y	1
74	2013/01/08	05:30:00 AM	-22.49965	31.19425	0	8	6	6	1	1	3	1	5	1.609437912	1	B	1	5	1	W	T	Tree	3	0	2	0	0	20	977	48	N	0	0	0	0	0	0	0		0
75	2013/01/08	07:07:00 AM	-22.46417	31.2199	0	8	7	7	1	1	3	1	12	2.48490665	1	M	0	2	1	S	DT	Tree	3	0	3	0	1	23	995	49	N	0	0	0	0	0	0	0		0
76	2013/01/08	07:41:00 AM	-22.62689	31.17366	0	8	8	8	1	1	3	1	50	3.912023005	1	M	0	10	2	SW	B	Bush	1	1	2	0	0	23	973	48	P	1	2	1	1	0	1	0		0
77	2013/01/08	07:53:00 AM	-22.63563	31.15999	0	8	8	8	1	1	3	1	1	0	1	B	1	50	3	NE	B	Bush	1	1	2	0	0	23	973	43	M	1	3	2	1	1	0	0		0
78	2013/01/08	08:12:00 AM	-22.67134	31.11353	0	8	8	8	1	1	3	1	1	0	1	B	1	3	1	E	DT	Tree	3	0	3	0	1	23	974	34	N	0	0	0	0	0	0	0		0
79	2013/01/08	09:55:00 AM	-22.90606	31.2531	0	8	10	10	2	0	3	1	3	1.098612289	1	B	1	75	3	S	B	Bush	1	1	2	0	0	25	977	30	P	1	2	1	1	0	1	0		0
80	2013/01/08	10:04:00 AM	-22.94573	31.28693	0	8	10	10	2	0	3	1	4	1.386294361	1	B	1	50	3	SE	OB	Bush	1	1	1	1	0	26	977	30	M	1	3	2	1	1	0	0		0
81	2013/01/08	10:15:00 AM	-22.98397	31.3095	0	8	10	10	2	0	3	1	250	5.521460918	1	M	0	15	2	SW	OB	Bush	1	1	1	1	0	27	985	27	N	0	0	0	0	0	0	0		0
82	2013/01/09	04:51:00 AM	-23.92731	31.22061	0	9	5	6	1	1	2	0	3	1.098612289	1	B	1	3	1	E	M	Mixed	2	0	2	0	0	18	966	46	N	0	0	0	0	0	0	0	Y	1
83	2013/01/09	10:15:00 AM	-23.85541	31.56802	0	9	10	10	2	0	2	0	1	0	1	B	1	5	1	E	DT	Tree	3	0	3	0	1	32	989	32	N	0	0	0	0	0	0	0		0
84	2013/01/10	07:23:00 AM	-24.40152	31.78723	0	10	7	7	1	1	1	0	50	3.912023005	1	M	0	5	1	N	B	Bush	1	1	2	0	0	27	980	31	N	0	0	0	0	0	0	0	Y	1
85	2013/01/10	08:36:00 AM	-24.57208	31.514	0	10	9	9	2	0	1	0	4	1.386294361	1	B	1	2	1	E	B	Bush	1	1	2	0	0	29	965	19	N	0	0	0	0	0	0	0		0
86	2013/01/10	12:11:00 PM	-24.40429	31.77961	0	10	12	12	3	0	1	0	3	1.098612289	1	B	1	50	3	NE	B	Bush	1	1	2	0	0	36	985	2	N	0	0	0	0	0	0	0		0
87	2013/01/11	06:05:00 AM	-24.40926	31.56267	0	11	6	6	1	1	1	0	20	2.995732274	1	M	0	5	1	SW	M	Mixed	2	0	2	0	0	21	968	43	N	0	0	0	0	0	0	0	Y	1
88	2013/01/11	06:28:00 AM	-24.39305	31.71698	0	11	6	6	1	1	2	0	150	5.010635294	1	M	0	100	3	NE	B	Bush	1	1	2	0	0	21	976	43	P	1	2	1	1	0	1	0	Y	1
89	2013/01/13	07:28:00 AM	-24.4833	31.63305	0	13	7	7	1	1	1	0	1	0	1	B	1	75	3	SW	B	Bush	1	1	2	0	0	21	973	69	N	0	0	0	0	0	0	0		0
90	2013/01/14	05:16:00 AM	-23.81548	31.29557	0	14	5	6	1	1	2	0	2	0.693147181	1	B	1	5	1	NE	B	Bush	1	1	2	0	0	20	967	50	N	0	0	0	0	0	0	0	Y	1
91	2013/01/14	06:30:00 AM	-23.51728	31.41217	0	14	7	7	1	1	3	1	4	1.386294361	1	B	1	10	2	NE	DB	Bush	1	1	3	0	1	20	976	41	N	0	0	0	0	0	0	0		0
92	2013/01/14	06:33:00 AM	-23.49104	31.39113	0	14	7	7	1	1	3	1	1	0	1	B	1	5	1	SW	B	Bush	1	1	2	0	0	20	976	41	N	0	0	0	0	0	0	0		0
93	2013/01/14	07:42:00 AM	-23.61709	31.45259	0	14	8	8	1	1	3	1	1	0	1	B	1	2	1	S	DT	Tree	3	0	3	0	1	21	977	38	N	0	0	0	0	0	0	0		0
94	2013/01/14	07:51:00 AM	-23.62609	31.43389	0	14	8	8	1	1	3	1	2	0.693147181	1	B	1	5	1	S	DT	Tree	3	0	3	0	1	21	977	35	N	0	0	0	0	0	0	0		0
95	2013/01/14	07:52:00 AM	-23.62603	31.43318	0	14	8	8	1	1	3	1	30	3.401197382	1	M	0	15	2	N	T	Tree	3	0	2	0	0	21	977	36	N	0	0	0	0	0	0	0		0
96	2013/01/14	08:09:00 AM	-23.66564	31.36356	0	14	8	8	1	1	3	1	2	0.693147181	1	B	1	10	2	E	DB	Bush	1	1	3	0	1	21	973	37	N	0	0	0	0	0	0	0		0
97	2013/01/14	08:33:00 AM	-23.76361	31.36577	0	14	9	9	2	0	2	0	4	1.386294361	1	B	1	10	2	W	B	Bush	1	1	2	0	0	21	981	36	N	0	0	0	0	0	0	0		0
98	2013/01/14	08:44:00 AM	-23.80855	31.3558	0	14	9	9	2	0	2	0	4	1.386294361	1	B	1	5	1	SE	B	Bush	1	1	2	0	0	21	978	34	N	0	0	0	0	0	0	0		0
99	2013/01/14	08:46:00 AM	-23.81143	31.35709	0	14	9	9	2	0	2	0	50	3.912023005	1	M	0	10	2	E	B	Bush	1	1	2	0	0	21	978	34	N	0	0	0	0	0	0	0		0
100	2013/01/15	05:40:00 AM	-23.92565	31.31082	0	15	6	6	1	1	2	0	2	0.693147181	1	B	1	5	1	S	DB	Bush	1	1	3	0	1	21	968	44	N	0	0	0	0	0	0	0		0
101	2013/01/15	09:42:00 AM	-23.91094	31.2345	0	15	10	10	2	0	2	0	75	4.317488114	1	M	0	5	1	SW	B	Bush	1	1	2	0	0	21	973	34	N	0	0	0	0	0	0	0		0
102	2013/01/17	09:19:00 AM	-24.19305	31.71911	0	17	9	9	2	0	2	0	150	5.010635294	1	M	0	100	3	SW	OB	Bush	1	1	1	1	0	26	986	60	R	1	1	1	0	0	0	1		0
103	2013/01/18	09:12:00 AM	-24.17563	31.71926	0	18	9	9	2	0	2	0	100	4.605170186	1	M	0	100	3	E	OB	Bush	1	1	1	1	0	28	983	28	P	1	2	1	1	0	1	0		0
104	2013/01/23	06:35:00 AM	-23.91364	31.44179	0	23	7	7	1	1	2	0	75	4.317488114	1	M	0	20	2	SE	B	Bush	1	1	2	0	0	20	972	55	N	0	0	0	0	0	0	0	Y	1
105	2013/01/23	07:29:00 AM	-23.94009	31.61208	0	23	7	7	1	1	2	0	25	3.218875825	1	M	0	5	1	S	M	Mixed	2	0	2	0	0	22	985	65	N	0	0	0	0	0	0	0	Y	1
106	2012/08/02	09:00:00 AM			1	2	9	9	2	0	3	1	0		0						RC	Mixed	2	0	2	0	0	17	1002	35	R	1	1	1	0	0	0	1		0
107	2012/08/02	10:00:00 AM			1	2	10	10	2	0	3	1	0		0						B	Bush	1	1	2	0	0	19	995	35	M	1	3	2	1	1	0	0		0
108	2012/08/02	11:00:00 AM			1	2	11	11	2	0	3	1	0		0						M	Mixed	2	0	2	0	0	20	999	35	N	0	0	0	0	0	0	0		0
109	2012/08/02	12:00:00 PM	-23.77043	31.49265	1	2	12	12	3	0	2	0	0		0						T	Tree	3	0	2	0	0	21	999	34	N	0	0	0	0	0	0	0		0
110	2012/08/02	01:00:00 PM	-23.8814	31.58074	1	2	13	13	3	0	2	0	0		0						T	Tree	3	0	2	0	0	22	996	32	N	0	0	0	0	0	0	0		0
111	2012/08/02	02:00:00 PM	-23.6221	31.4726	1	2	14	13	3	0	3	1	0		0						T	Tree	3	0	2	0	0	22	996	31	N	0	0	0	0	0	0	0		0
112	2012/08/03	08:00:00 AM	-23.52173	31.39854	1	3	8	8	1	1	3	1	0		0						M	Mixed	2	0	2	0	0	10	989	42	R	1	1	1	0	0	0	1		0
113	2012/08/03	09:00:00 AM	-23.50482	31.40466	1	3	9	9	2	0	3	1	0		0						M	Mixed	2	0	2	0	0	16	985	42	N	0	0	0	0	0	0	0		0
114	2012/08/03	10:00:00 AM	-23.58435	31.4503	1	3	10	10	2	0	3	1	0		0						T	Tree	3	0	2	0	0	18	993	41	R	1	1	1	0	0	0	1		0
115	2012/08/03	11:00:00 AM			1	3	11	11	2	0	3	1	0		0						M	Mixed	2	0	2	0	0	20	995	40	R	1	1	1	0	0	0	1		0
116	2012/08/03	12:00:00 PM	-23.87309	31.41666	1	3	12	12	3	0	2	0	0		0						M	Mixed	2	0	2	0	0	22	985	31	M	1	3	2	1	1	0	0		0
117	2012/08/03	01:00:00 PM			1	3	13	13	3	0	3	1	0		0						T	Tree	3	0	2	0	0	23	999	30	N	0	0	0	0	0	0	0		0
118	2012/08/04	08:00:00 AM	-25.15502	31.20088	1	4	8	8	1	1	1	0	0		0						B	Bush	1	1	2	0	0	12	952	45	N	0	0	0	0	0	0	0		0
119	2012/08/04	09:00:00 AM	-24.98949	31.29181	1	4	9	9	2	0	1	0	0		0						R	Mixed	2	0	2	0	0	15	980	34	R	1	1	1	0	0	0	1		0
120	2012/08/04	10:00:00 AM	-24.9953	31.59202	1	4	10	10	2	0	1	0	0		0						RC	Mixed	2	0	2	0	0	20	991	34	R	1	1	1	0	0	0	1		0
121	2012/08/04	11:00:00 AM	-25.1223	31.49105	1	4	11	11	2	0	1	0	0		0						M	Mixed	2	0	2	0	0	21	977	33	P	1	2	1	1	0	1	0		0
122	2012/08/04	12:00:00 PM	-25.15465	31.24593	1	4	12	12	3	0	1	0	0		0						B	Bush	1	1	2	0	0	22	956	30	N	0	0	0	0	0	0	0		0
123	2012/08/04	01:00:00 PM	-24.99167	31.53915	1	4	13	13	3	0	1	0	0		0						T	Tree	3	0	2	0	0	27	981	28	N	0	0	0	0	0	0	0		0
124	2012/08/05	07:00:00 AM	-25.135	31.34458	1	5	7	7	1	1	1	0	0		0						B	Bush	1	1	2	0	0	12	958	38	N	0	0	0	0	0	0	0		0
125	2012/08/05	08:00:00 AM	-25.04979	31.26898	1	5	8	8	1	1	1	0	0		0						T	Tree	3	0	2	0	0	13	959	37	N	0	0	0	0	0	0	0		0
126	2012/08/05	09:00:00 AM	-25.00643	31.43119	1	5	9	9	2	0	1	0	0		0						M	Mixed	2	0	2	0	0	18	983	37	N	0	0	0	0	0	0	0		0
127	2012/08/05	10:00:00 AM	-25.10242	31.48803	1	5	10	10	2	0	1	0	0		0						T	Tree	3	0	2	0	0	22	972	33	N	0	0	0	0	0	0	0		0
128	2012/08/05	11:00:00 AM	-25.10911	31.23162	1	5	11	11	2	0	1	0	0		0						T	Tree	3	0	2	0	0	24	945	29	N	0	0	0	0	0	0	0		0
129	2012/08/05	12:00:00 PM	-24.99574	31.5925	1	5	12	12	3	0	1	0	0		0						T	Tree	3	0	2	0	0	27	986	22	R	1	1	1	0	0	0	1		0
130	2012/08/07	08:00:00 AM	-22.42404	31.2461	1	7	8	8	1	1	3	1	0		0						T	Tree	3	0	2	0	0	12	988	2	R	1	1	1	0	0	0	1		0
131	2012/08/07	09:00:00 AM	-22.53031	31.19151	1	7	9	9	2	0	3	1	0		0						T	Tree	3	0	2	0	0	17	970	2	M	1	3	2	1	1	0	0		0
132	2012/08/07	10:00:00 AM	-22.7094	31.04435	1	7	10	10	2	0	3	1	0		0						M	Mixed	2	0	2	0	0	21	964	2	N	0	0	0	0	0	0	0		0
133	2012/08/07	11:00:00 AM	-22.76287	31.17702	1	7	11	11	2	0	3	1	0		0						M	Mixed	2	0	2	0	0	22	955	2	N	0	0	0	0	0	0	0		0
134	2012/08/07	12:00:00 PM	-23.07431	31.40892	1	7	12	12	3	0	3	1	0		0						B	Bush	1	1	2	0	0	23	979	2	N	0	0	0	0	0	0	0		0
135	2012/08/07	01:00:00 PM	-23.14394	31.35833	1	7	13	13	3	0	3	1	0		0						M	Mixed	2	0	2	0	0	23	977	2	R	1	1	1	0	0	0	1		0
136	2012/08/08	07:00:00 AM	-23.92942	31.49838	1	8	7	7	1	1	2	0	0		0						M	Mixed	2	0	2	0	0	9	971	2	P	1	2	1	1	0	1	0		0
137	2012/08/08	08:00:00 AM	-23.70427	31.54403	1	8	8	8	1	1	2	0	0		0						M	Mixed	2	0	2	0	0	10	987	2	N	0	0	0	0	0	0	0		0
138	2012/08/08	09:00:00 AM	-23.72647	31.5448	1	8	9	9	2	0	2	0	0		0						DB	Bush	1	1	3	0	1	16	986	2	N	0	0	0	0	0	0	0		0
139	2012/08/08	10:00:00 AM	-23.79269	31.48303	1	8	10	10	2	0	2	0	0		0						DT	Tree	3	0	3	0	1	18	989	2	N	0	0	0	0	0	0	0		0
140	2012/08/08	11:00:00 AM	-23.86004	31.56985	1	8	11	11	2	0	2	0	0		0						DT	Tree	3	0	3	0	1	20	993	2	R	1	1	1	0	0	0	1		0
141	2012/08/08	12:00:00 PM	-23.96443	31.73124	1	8	12	12	3	0	2	0	0		0						B	Bush	1	1	2	0	0	23	995	2	N	0	0	0	0	0	0	0		0
142	2012/08/09	06:00:00 AM	-24.47805	31.39071	1	9	6	6	1	1	1	0	0		0						B	Bush	1	1	2	0	0	6	965	41	N	0	0	0	0	0	0	0		0
143	2012/08/09	07:00:00 AM	-24.57303	31.51395	1	9	7	7	1	1	1	0	0		0						B	Bush	1	1	2	0	0	5	973	37	N	0	0	0	0	0	0	0		0
144	2012/08/09	08:00:00 AM	-24.6154	31.68886	1	9	8	8	1	1	1	0	0		0						M	Mixed	2	0	2	0	0	11	983	35	R	1	1	1	0	0	0	1		0
145	2012/08/09	09:00:00 AM	-24.47583	31.78254	1	9	9	9	2	0	1	0	0		0						B	Bush	1	1	2	0	0	18	987	34	R	1	1	1	0	0	0	1		0
146	2012/08/09	10:00:00 AM	-24.38856	31.63174	1	9	10	10	2	0	2	0	0		0						OB	Bush	1	1	1	1	0	19	985	33	N	0	0	0	0	0	0	0		0
147	2012/08/09	11:00:00 AM	-24.46474	31.47076	1	9	11	11	2	0	1	0	0		0						M	Mixed	2	0	2	0	0	19	973	31	N	0	0	0	0	0	0	0		0
148	2012/08/10	09:00:00 AM	-24.95834	31.64511	1	10	9	9	2	0	1	0	0		0						DT	Tree	3	0	3	0	1	17	989	26	R	1	1	1	0	0	0	1		0
149	2012/08/10	10:00:00 AM	-24.98837	31.46661	1	10	10	10	2	0	1	0	0		0						DT	Tree	3	0	3	0	1	22	985	22	R	1	1	1	0	0	0	1		0
150	2012/08/10	11:00:00 AM	-25.04422	31.27158	1	10	11	11	2	0	1	0	0		0						T	Tree	3	0	2	0	0	25	971	2	N	0	0	0	0	0	0	0		0
151	2012/08/10	12:00:00 PM	-25.19561	31.29013	1	10	12	12	3	0	1	0	0		0						B	Bush	1	1	2	0	0	26	995	2	N	0	0	0	0	0	0	0		0
152	2012/08/10	01:00:00 PM	-25.28032	31.53176	1	10	13	13	3	0	1	0	0		0						DB	Bush	1	1	3	0	1	27	977	2	N	0	0	0	0	0	0	0		0
153	2012/08/10	02:00:00 PM	-25.08304	31.54512	1	10	14	13	3	0	1	0	0		0						B	Bush	1	1	2	0	0	28	979	2	N	0	0	0	0	0	0	0		0
154	2012/08/11	07:00:00 AM	-25.20181	31.57144	1	11	7	7	1	1	1	0	0		0						B	Bush	1	1	2	0	0	4	976	11	N	0	0	0	0	0	0	0		0
155	2012/08/11	08:00:00 AM	-25.42525	31.48978	1	11	8	8	1	1	1	0	0		0						B	Bush	1	1	2	0	0	13	968	20	N	0	0	0	0	0	0	0		0
156	2012/08/11	09:00:00 AM	-25.36788	31.56634	1	11	9	9	2	0	1	0	0		0						DT	Tree	3	0	3	0	1	18	987	2	R	1	1	1	0	0	0	1		0
157	2012/08/11	10:00:00 AM	-25.18027	31.5648	1	11	10	10	2	0	1	0	0		0						B	Bush	1	1	2	0	0	25	979	2	N	0	0	0	0	0	0	0		0
158	2012/08/11	11:00:00 AM	-25.10519	31.715	1	11	11	11	2	0	1	0	0		0						B	Bush	1	1	2	0	0	28	985	2	N	0	0	0	0	0	0	0		0
159	2012/08/11	12:00:00 PM	-25.11958	31.91501	1	11	12	12	3	0	1	0	0		0						B	Bush	1	1	2	0	0	31	997	2	R	1	1	1	0	0	0	1		0
160	2012/08/12	06:00:00 AM	-24.48132	31.39045	1	12	6	6	1	1	1	0	0		0						B	Bush	1	1	2	0	0	13	959	2	N	0	0	0	0	0	0	0		0
161	2012/08/12	07:00:00 AM	-24.57183	31.514	1	12	7	7	1	1	1	0	0		0						B	Bush	1	1	2	0	0	16	961	2	N	0	0	0	0	0	0	0		0
162	2012/08/12	08:00:00 AM	-24.47211	31.63136	1	12	8	8	1	1	1	0	0		0						B	Bush	1	1	2	0	0	19	972	2	N	0	0	0	0	0	0	0		0
163	2012/08/12	09:00:00 AM	-24.44673	31.84577	1	12	9	9	2	0	1	0	0		0						OB	Bush	1	1	1	1	0	23	986	2	N	0	0	0	0	0	0	0		0
164	2012/08/12	10:00:00 AM	-24.37379	31.92674	1	12	10	10	2	0	2	0	0		0						M	Mixed	2	0	2	0	0	25	996	2	N	0	0	0	0	0	0	0		0
165	2012/08/12	11:00:00 AM	-24.39426	31.67619	1	12	11	11	2	0	2	0	0		0						B	Bush	1	1	2	0	0	26	981	2	N	0	0	0	0	0	0	0		0
166	2012/08/14	08:00:00 AM	-23.52137	31.39887	1	14	8	8	1	1	3	1	0		0						DB	Bush	1	1	3	0	1	12	986	23	N	0	0	0	0	0	0	0		0
167	2012/08/14	09:00:00 AM	-23.55324	31.35262	1	14	9	9	2	0	3	1	0		0						DB	Bush	1	1	3	0	1	18	986	36	N	0	0	0	0	0	0	0		0
168	2012/08/14	10:00:00 AM	-23.54165	31.39299	1	14	10	10	2	0	3	1	0		0						OT	Tree	3	0	1	1	0	22	985	33	N	0	0	0	0	0	0	0		0
169	2012/08/14	11:00:00 AM	-23.70123	31.36004	1	14	11	11	2	0	3	1	0		0						DT	Tree	3	0	3	0	1	23	982	31	N	0	0	0	0	0	0	0		0
170	2012/08/14	12:00:00 PM	-23.86099	31.25095	1	14	12	12	3	0	2	0	0		0						T	Tree	3	0	2	0	0	23	980	30	N	0	0	0	0	0	0	0		0
171	2012/08/14	01:00:00 PM	-23.91947	31.26322	1	14	13	13	3	0	2	0	0		0						OT	Tree	3	0	1	1	0	24	978	29	N	0	0	0	0	0	0	0		0
172	2012/08/15	06:00:00 AM	-23.94171	31.1661	1	15	6	6	1	1	2	0	0		0						DT	Tree	3	0	3	0	1	14	969	2	N	0	0	0	0	0	0	0		0
173	2012/08/15	07:00:00 AM	-23.86339	31.32623	1	15	7	7	1	1	2	0	0		0						DB	Bush	1	1	3	0	1	9	972	26	N	0	0	0	0	0	0	0		0
174	2012/08/15	08:00:00 AM	-23.85546	31.57479	1	15	8	8	1	1	2	0	0		0						DT	Tree	3	0	3	0	1	12	995	32	N	0	0	0	0	0	0	0		0
175	2012/08/15	09:00:00 AM	-23.90881	31.45124	1	15	9	9	2	0	2	0	0		0						B	Bush	1	1	2	0	0	20	985	34	N	0	0	0	0	0	0	0		0
176	2012/08/15	10:00:00 AM	-23.92542	31.36534	1	15	10	10	2	0	2	0	0		0						OB	Bush	1	1	1	1	0	22	978	36	N	0	0	0	0	0	0	0		0
177	2012/08/15	11:00:00 AM	-23.8618	31.19825	1	15	11	11	2	0	2	0	0		0						M	Mixed	2	0	2	0	0	25	977	32	N	0	0	0	0	0	0	0		0
178	2012/08/16	06:00:00 AM	-23.94202	31.17313	1	16	6	6	1	1	2	0	0		0						T	Tree	3	0	2	0	0	12	967	34	N	0	0	0	0	0	0	0		0
179	2012/08/16	07:00:00 AM	-23.8019	31.31677	1	16	7	7	1	1	2	0	0		0						DB	Bush	1	1	3	0	1	11	981	36	R	1	1	1	0	0	0	1		0
180	2012/08/16	08:00:00 AM	-23.92182	31.26721	1	16	8	8	1	1	2	0	0		0						DB	Bush	1	1	3	0	1	20	973	34	N	0	0	0	0	0	0	0		0
181	2012/08/16	09:00:00 AM	-23.88292	31.3689	1	16	9	9	2	0	2	0	0		0						B	Bush	1	1	2	0	0	22	974	35	N	0	0	0	0	0	0	0		0
182	2012/08/16	10:00:00 AM	-23.85782	31.59115	1	16	10	10	2	0	2	0	0		0						T	Tree	3	0	2	0	0	23	995	35	R	1	1	1	0	0	0	1		0
183	2012/08/16	11:00:00 AM	-23.97324	31.63503	1	16	11	11	2	0	2	0	0		0						OT	Tree	3	0	1	1	0	26	992	32	N	0	0	0	0	0	0	0		0
184	2012/08/17	09:00:00 AM	-24.00475	31.73913	1	17	9	9	2	0	2	0	0		0						M	Mixed	2	0	2	0	0	18	1000	53	R	1	1	1	0	0	0	1		0
185	2012/08/17	10:00:00 AM	-24.09086	31.78939	1	17	10	10	2	0	2	0	0		0						OB	Bush	1	1	1	1	0	20	998	52	N	0	0	0	0	0	0	0		0
186	2012/08/17	11:00:00 AM	-24.27713	31.81422	1	17	11	11	2	0	2	0	0		0						OB	Bush	1	1	1	1	0	22	1000	42	N	0	0	0	0	0	0	0		0
187	2012/08/17	12:00:00 PM	-24.38003	31.71361	1	17	12	12	3	0	2	0	0		0						B	Bush	1	1	2	0	0	23	997	41	N	0	0	0	0	0	0	0		0
188	2012/08/17	01:00:00 PM	-24.11381	31.69176	1	17	13	13	3	0	2	0	0		0						B	Bush	1	1	2	0	0	24	993	39	N	0	0	0	0	0	0	0		0
189	2012/08/17	02:00:00 PM	-24.27529	31.65372	1	17	14	13	3	0	2	0	0		0						OB	Bush	1	1	1	1	0	25	995	43	N	0	0	0	0	0	0	0		0
190	2012/08/18	09:00:00 AM	-24.00543	31.74027	1	18	9	9	2	0	2	0	0		0						M	Mixed	2	0	2	0	0	19	1001	59	R	1	1	1	0	0	0	1		0
191	2012/08/18	10:00:00 AM	-24.1099	31.82046	1	18	10	10	2	0	2	0	0		0						OB	Bush	1	1	1	1	0	20	1001	44	M	1	3	2	1	1	0	0		0
192	2012/08/18	11:00:00 AM	-24.3369	31.75711	1	18	11	11	2	0	2	0	0		0						OB	Bush	1	1	1	1	0	22	1000	42	N	0	0	0	0	0	0	0		0
193	2012/08/18	12:00:00 PM	-24.37428	31.70654	1	18	12	12	3	0	2	0	0		0						T	Tree	3	0	2	0	0	23	998	39	N	0	0	0	0	0	0	0		0
194	2012/08/18	01:00:00 PM	-24.25473	31.61804	1	18	13	13	3	0	2	0	0		0						M	Mixed	2	0	2	0	0	24	994	35	R	1	1	1	0	0	0	1		0
195	2012/08/18	02:00:00 PM	-24.38857	31.60689	1	18	14	13	3	0	2	0	0		0						OB	Bush	1	1	1	1	0	24	985	34	N	0	0	0	0	0	0	0		0
196	2012/08/20	08:00:00 AM	-22.49474	31.1997	1	20	8	8	1	1	3	1	0		0						DT	Tree	3	0	3	0	1	21	977	37	N	0	0	0	0	0	0	0		0
197	2012/08/20	09:00:00 AM	-22.44565	31.21716	1	20	9	9	2	0	3	1	0		0						DT	Tree	3	0	3	0	1	21	997	35	N	0	0	0	0	0	0	0		0
198	2012/08/20	10:00:00 AM	-22.63291	31.17309	1	20	10	10	2	0	3	1	0		0						OB	Bush	1	1	1	1	0	29	972	30	N	0	0	0	0	0	0	0		0
199	2012/08/20	11:00:00 AM	-22.692	31.15609	1	20	11	11	2	0	3	1	0		0						DB	Bush	1	1	3	0	1	31	975	28	N	0	0	0	0	0	0	0		0
200	2012/08/20	12:00:00 PM	-22.90506	31.25146	1	20	12	12	3	0	3	1	0		0						OB	Bush	1	1	1	1	0	32	981	26	M	1	3	2	1	1	0	0		0
201	2012/08/20	01:00:00 PM	-22.99531	31.30163	1	20	13	13	3	0	3	1	0		0						M	Mixed	2	0	2	0	0	33	985	26	N	0	0	0	0	0	0	0		0
202	2012/08/21	06:00:00 AM	-23.11679	31.42981	1	21	6	6	1	1	3	1	0		0						DB	Bush	1	1	3	0	1	17	988	12	N	0	0	0	0	0	0	0		0
203	2012/08/21	07:00:00 AM	-23.16504	31.3357	1	21	7	7	1	1	3	1	0		0						DB	Bush	1	1	3	0	1	16	986	37	N	0	0	0	0	0	0	0		0
204	2012/08/21	08:00:00 AM	-23.17591	31.32134	1	21	8	8	1	1	3	1	0		0						DB	Bush	1	1	3	0	1	18	986	56	N	0	0	0	0	0	0	0		0
205	2012/08/21	09:00:00 AM	-23.04234	31.38594	1	21	9	9	2	0	3	1	0		0						DB	Bush	1	1	3	0	1	20	991	53	N	0	0	0	0	0	0	0		0
206	2012/08/21	10:00:00 AM	-23.99657	31.29001	1	21	10	10	2	0	2	0	0		0						DB	Bush	1	1	3	0	1	20	988	47	N	0	0	0	0	0	0	0		0
207	2012/08/21	11:00:00 AM	-23.11	31.43886	1	21	11	11	2	0	3	1	0		0						B	Bush	1	1	2	0	0	22	992	44	N	0	0	0	0	0	0	0		0
208	2012/08/22	06:00:00 AM	-23.11677	31.42986	1	22	6	6	1	1	3	1	0		0						DB	Bush	1	1	3	0	1	13	986	39	N	0	0	0	0	0	0	0		0
209	2012/08/22	07:00:00 AM	-23.17194	31.30211	1	22	7	7	1	1	3	1	0		0						M	Mixed	2	0	2	0	0	11	985	45	N	0	0	0	0	0	0	0		0
210	2012/08/22	08:00:00 AM	-23.10742	31.38946	1	22	8	8	1	1	3	1	0		0						DB	Bush	1	1	3	0	1	15	985	45	N	0	0	0	0	0	0	0		0
211	2012/08/22	09:00:00 AM	-23.94426	31.28596	1	22	9	9	2	0	2	0	0		0						OB	Bush	1	1	1	1	0	21	986	45	M	1	3	2	1	1	0	0		0
212	2012/08/22	10:00:00 AM	-23.98775	31.31447	1	22	10	10	2	0	2	0	0		0						B	Bush	1	1	2	0	0	24	985	41	N	0	0	0	0	0	0	0		0
213	2012/08/22	11:00:00 AM	-23.15894	31.34883	1	22	11	11	2	0	3	1	0		0						DB	Bush	1	1	3	0	1	28	986	35	N	0	0	0	0	0	0	0		0
214	2012/08/24	10:00:00 AM	-25.35852	31.89347	1	24	10	10	2	0	1	0	0		0						B	Bush	1	1	2	0	0	27	1003	45	N	0	0	0	0	0	0	0		0
215	2012/08/24	11:00:00 AM	-25.21354	31.95187	1	24	11	11	2	0	1	0	0		0						T	Tree	3	0	2	0	0	30	999	30	N	0	0	0	0	0	0	0		0
216	2012/08/24	12:00:00 PM	-25.17444	31.94189	1	24	12	12	3	0	1	0	0		0						OB	Bush	1	1	1	1	0	33	998	27	N	0	0	0	0	0	0	0		0
217	2012/08/24	01:00:00 PM	-25.28273	31.8683	1	24	13	13	3	0	1	0	0		0						B	Bush	1	1	2	0	0	33	996	27	N	0	0	0	0	0	0	0		0
218	2012/08/24	02:00:00 PM	-25.20366	31.88151	1	24	14	13	3	0	1	0	0		0						DT	Tree	3	0	3	0	1	33	991	23	N	0	0	0	0	0	0	0		0
219	2012/08/24	03:00:00 PM	-25.17236	31.73146	1	24	15	13	3	0	1	0	0		0						T	Tree	3	0	2	0	0	34	977	23	N	0	0	0	0	0	0	0		0
220	2012/08/25	06:00:00 AM	-25.00186	31.59095	1	25	6	6	1	1	1	0	0		0						M	Mixed	2	0	2	0	0	10	986	36	N	0	0	0	0	0	0	0		0
221	2012/08/25	07:00:00 AM	-24.97771	31.34395	1	25	7	7	1	1	1	0	0		0						T	Tree	3	0	2	0	0	11	979	46	R	1	1	1	0	0	0	1		0
222	2012/08/25	08:00:00 AM	-25.12947	31.20974	1	25	8	8	1	1	1	0	0		0						B	Bush	1	1	2	0	0	20	960	42	N	0	0	0	0	0	0	0		0
223	2012/08/25	09:00:00 AM	-25.16854	31.27748	1	25	9	9	2	0	1	0	0		0						M	Mixed	2	0	2	0	0	24	952	32	N	0	0	0	0	0	0	0		0
224	2012/08/25	10:00:00 AM	-25.25701	31.48868	1	25	10	10	2	0	1	0	0		0						DB	Bush	1	1	3	0	1	30	976	25	N	0	0	0	0	0	0	0		0
225	2012/08/25	11:00:00 AM	-25.11159	31.54414	1	25	11	11	2	0	1	0	0		0						B	Bush	1	1	2	0	0	32	980	21	N	0	0	0	0	0	0	0		0
226	2012/08/27	07:00:00 AM	-22.74422	31.17122	1	27	7	7	1	1	3	1	0		0						M	Mixed	2	0	2	0	0	18	983	51	N	0	0	0	0	0	0	0		0
227	2012/08/27	08:00:00 AM	-22.65921	31.16889	1	27	8	8	1	1	3	1	0		0						B	Bush	1	1	2	0	0	18	980	49	N	0	0	0	0	0	0	0		0
228	2012/08/27	09:00:00 AM	-22.66685	30.99235	1	27	9	9	2	0	3	1	0		0						M	Mixed	2	0	2	0	0	18	971	47	M	1	3	2	1	1	0	0		0
229	2012/08/27	10:00:00 AM	-22.72094	31.0053	1	27	10	10	2	0	3	1	0		0						DB	Bush	1	1	3	0	1	18	979	47	N	0	0	0	0	0	0	0		0
230	2012/08/27	11:00:00 AM	-22.78876	31.203	1	27	11	11	2	0	3	1	0		0						DB	Bush	1	1	3	0	1	20	985	46	N	0	0	0	0	0	0	0		0
231	2012/08/27	12:00:00 PM	-23.04167	31.39198	1	27	12	12	3	0	3	1	0		0						DB	Bush	1	1	3	0	1	22	992	45	N	0	0	0	0	0	0	0		0
232	2012/08/28	07:00:00 AM	-22.74351	31.17265	1	28	7	7	1	1	3	1	0		0						DB	Bush	1	1	3	0	1	16	984	62	N	0	0	0	0	0	0	0		0
233	2012/08/28	08:00:00 AM	-22.70751	31.16591	1	28	8	8	1	1	3	1	0		0						B	Bush	1	1	2	0	0	17	981	62	N	0	0	0	0	0	0	0		0
234	2012/08/28	09:00:00 AM	-22.66233	30.95987	1	28	9	9	2	0	3	1	0		0						DB	Bush	1	1	3	0	1	17	970	62	N	0	0	0	0	0	0	0		0
235	2012/08/28	10:00:00 AM	-22.72239	31.00358	1	28	10	10	2	0	3	1	0		0						DB	Bush	1	1	3	0	1	17	965	59	N	0	0	0	0	0	0	0		0
236	2012/08/28	11:00:00 AM	-22.9049	31.2515	1	28	11	11	2	0	3	1	0		0						B	Bush	1	1	2	0	0	17	988	65	M	1	3	2	1	1	0	0		0
237	2012/08/28	12:00:00 PM	-23.06991	31.40582	1	28	12	12	3	0	3	1	0		0						M	Mixed	2	0	2	0	0	20	992	59	N	0	0	0	0	0	0	0		0
238	2012/08/30	07:00:00 AM	-25.38538	31.51518	1	30	7	7	1	1	1	0	0		0						B	Bush	1	1	2	0	0	15	973	39	N	0	0	0	0	0	0	0		0
239	2012/08/30	08:00:00 AM	-25.43941	31.44467	1	30	8	8	1	1	1	0	0		0						B	Bush	1	1	2	0	0	16	979	35	N	0	0	0	0	0	0	0		0
240	2012/08/30	09:00:00 AM	-25.39134	31.5649	1	30	9	9	2	0	1	0	0		0						B	Bush	1	1	2	0	0	22	988	29	N	0	0	0	0	0	0	0		0
241	2012/08/30	10:00:00 AM	-25.35142	31.51835	1	30	10	10	2	0	1	0	0		0						B	Bush	1	1	2	0	0	29	978	18	N	0	0	0	0	0	0	0		0
242	2012/08/30	11:00:00 AM	-25.41575	31.55314	1	30	11	11	2	0	1	0	0		0						OB	Bush	1	1	1	1	0	30	988	17	N	0	0	0	0	0	0	0		0
243	2012/08/30	12:00:00 PM	-25.21852	31.57385	1	30	12	12	3	0	1	0	0		0						B	Bush	1	1	2	0	0	32	983	2	N	0	0	0	0	0	0	0		0
244	2012/08/31	07:30:00 AM	-25.35898	31.893	1	31	8	8	1	1	1	0	0		0						OT	Tree	3	0	1	1	0	18	998	35	N	0	0	0	0	0	0	0		0
245	2012/08/31	08:30:00 AM	-25.23369	31.97421	1	31	9	9	2	0	1	0	0		0						OB	Bush	1	1	1	1	0	21	995	44	P	1	2	1	1	0	1	0		0
246	2012/08/31	09:30:00 AM	-25.12772	31.91224	1	31	10	10	2	0	1	0	0		0						B	Bush	1	1	2	0	0	26	1000	40	N	0	0	0	0	0	0	0		0
247	2012/08/31	10:30:00 AM	-25.17888	31.94374	1	31	11	11	2	0	1	0	0		0						B	Bush	1	1	2	0	0	30	997	31	N	0	0	0	0	0	0	0		0
248	2012/08/31	11:30:00 AM	-25.30405	31.86681	1	31	12	12	3	0	1	0	0		0						DB	Bush	1	1	3	0	1	31	991	31	N	0	0	0	0	0	0	0		0
249	2012/08/31	12:30:00 PM	-25.23842	31.70206	1	31	13	13	3	0	1	0	0		0						DB	Bush	1	1	3	0	1	33	989	29	N	0	0	0	0	0	0	0		0
250	2013/01/03	08:30:00 AM	-23.85549	31.57482	0	3	9	9	2	0	2	0	0		0						DB	Bush	1	1	3	0	1	24	987	43	N	0	0	0	0	0	0	0		0
251	2013/01/03	09:30:00 AM	-23.70901	31.50607	0	3	10	10	2	0	2	0	0		0						DB	Bush	1	1	3	0	1	25	979	30	N	0	0	0	0	0	0	0		0
252	2013/01/03	10:30:00 AM	-23.70741	31.5463	0	3	11	11	2	0	2	0	0		0						M	Mixed	2	0	2	0	0	28	980	17	M	1	3	2	1	1	0	0		0
253	2013/01/03	11:30:00 AM	-23.80693	31.58062	0	3	12	12	3	0	2	0	0		0						DT	Tree	3	0	3	0	1	29	983	19	N	0	0	0	0	0	0	0		0
254	2013/01/03	12:30:00 PM	-23.86031	31.50576	0	3	13	13	3	0	2	0	0		0						DT	Tree	3	0	3	0	1	30	976	17	N	0	0	0	0	0	0	0		0
255	2013/01/03	01:30:00 PM	-23.01707	31.6675	0	3	14	13	3	0	3	1	0		0						DT	Tree	3	0	3	0	1	32	983	20	R	1	1	1	0	0	0	1		0
256	2013/01/04	09:00:00 AM	-23.62133	31.47174	0	4	9	9	2	0	3	1	0		0						M	Mixed	2	0	2	0	0	29	978	30	N	0	0	0	0	0	0	0		0
257	2013/01/04	10:00:00 AM	-23.43946	31.34208	0	4	10	10	2	0	3	1	0		0						DT	Tree	3	0	3	0	1	30	973	29	N	0	0	0	0	0	0	0		0
258	2013/01/04	11:00:00 AM	-23.61482	31.44817	0	4	11	11	2	0	3	1	0		0						M	Mixed	2	0	2	0	0	27	978	22	R	1	1	1	0	0	0	1		0
259	2013/01/04	12:00:00 PM	-23.81549	31.29536	0	4	12	12	3	0	2	0	0		0						DT	Tree	3	0	3	0	1	27	977	21	P	1	2	1	1	0	1	0		0
260	2013/01/04	01:00:00 PM	-23.92198	31.30588	0	4	13	13	3	0	2	0	0		0						DB	Bush	1	1	3	0	1	25	967	22	N	0	0	0	0	0	0	0		0
261	2013/01/04	02:00:00 PM	-23.9206	31.52787	0	4	14	13	3	0	2	0	0		0						DT	Tree	3	0	3	0	1	25	981	21	N	0	0	0	0	0	0	0		0
262	2013/01/05	07:00:00 AM	-25.15562	31.20049	0	5	7	7	1	1	1	0	0		0						OB	Bush	1	1	1	1	0	17	950	49	N	0	0	0	0	0	0	0		0
263	2013/01/05	08:00:00 AM	-25.06743	31.26131	0	5	8	8	1	1	1	0	0		0						T	Tree	3	0	2	0	0	18	960	61	N	0	0	0	0	0	0	0		0
264	2013/01/05	09:00:00 AM	-24.99203	31.5354	0	5	9	9	2	0	1	0	0		0						M	Mixed	2	0	2	0	0	21	980	56	N	0	0	0	0	0	0	0		0
265	2013/01/05	10:00:00 AM	-24.98566	31.43219	0	5	10	10	2	0	1	0	0		0						DT	Tree	3	0	3	0	1	21	982	51	R	1	1	1	0	0	0	1		0
266	2013/01/05	11:00:00 AM	-25.10618	31.23159	0	5	11	11	2	0	1	0	0		0						T	Tree	3	0	2	0	0	22	957	29	N	0	0	0	0	0	0	0		0
267	2013/01/05	12:00:00 PM	-25.16566	31.25197	0	5	12	12	3	0	1	0	0		0						M	Mixed	2	0	2	0	0	22	959	30	N	0	0	0	0	0	0	0		0
268	2013/01/06	05:00:00 AM	-25.15524	31.2007	0	6	5	6	1	1	1	0	0		0						OB	Bush	1	1	1	1	0	17	940	61	N	0	0	0	0	0	0	0		0
269	2013/01/06	06:00:00 AM	-25.00523	31.28033	0	6	6	6	1	1	1	0	0		0						M	Mixed	2	0	2	0	0	19	966	84	N	0	0	0	0	0	0	0		0
270	2013/01/06	07:00:00 AM	-24.98639	31.49309	0	6	7	7	1	1	1	0	0		0						OB	Bush	1	1	1	1	0	20	982	79	N	0	0	0	0	0	0	0		0
271	2013/01/06	08:00:00 AM	-24.11875	31.49143	0	6	8	8	1	1	2	0	0		0						OB	Bush	1	1	1	1	0	21	973	64	P	1	2	1	1	0	1	0		0
272	2013/01/06	09:00:00 AM	-25.15573	31.27201	0	6	9	9	2	0	1	0	0		0						M	Mixed	2	0	2	0	0	20	957	54	N	0	0	0	0	0	0	0		0
273	2013/01/06	10:00:00 AM	-25.08436	31.24908	0	6	10	10	2	0	1	0	0		0						T	Tree	3	0	2	0	0	23	954	41	N	0	0	0	0	0	0	0		0
274	2013/01/08	05:30:00 AM	-22.49965	31.19425	0	8	6	6	1	1	3	1	0		0						T	Tree	3	0	2	0	0	20	977	48	N	0	0	0	0	0	0	0		0
275	2013/01/08	06:30:00 AM	-22.42604	31.30727	0	8	7	7	1	1	3	1	0		0						DT	Tree	3	0	3	0	1	22	996	62	R	1	1	1	0	0	0	1		0
276	2013/01/08	07:30:00 AM	-22.53031	31.19147	0	8	8	8	1	1	3	1	0		0						DT	Tree	3	0	3	0	1	23	986	42	M	1	3	2	1	1	0	0		0
277	2013/01/08	08:30:00 AM	-22.69969	31.06774	0	8	9	9	2	0	3	1	0		0						DT	Tree	3	0	3	0	1	24	971	31	N	0	0	0	0	0	0	0		0
278	2013/01/08	09:30:00 AM	-22.7689	31.19296	0	8	10	10	2	0	3	1	0		0						DT	Tree	3	0	3	0	1	24	975	30	M	1	3	2	1	1	0	0		0
279	2013/01/08	10:30:00 AM	-22.99919	31.34515	0	8	11	11	2	0	3	1	0		0						B	Bush	1	1	2	0	0	27	985	24	N	0	0	0	0	0	0	0		0
280	2013/01/09	06:00:00 AM	-23.88427	31.54293	0	9	6	6	1	1	2	0	0		0						DT	Tree	3	0	3	0	1	20	983	53	N	0	0	0	0	0	0	0		0
281	2013/01/09	07:00:00 AM	-23.70448	31.51752	0	9	7	7	1	1	2	0	0		0						DT	Tree	3	0	3	0	1	23	984	44	N	0	0	0	0	0	0	0		0
282	2013/01/09	08:00:00 AM	-23.69959	31.56696	0	9	8	8	1	1	3	1	0		0						DB	Bush	1	1	3	0	1	27	981	31	N	0	0	0	0	0	0	0		0
283	2013/01/09	09:00:00 AM	-23.8189	31.58026	0	9	9	9	2	0	2	0	0		0						B	Bush	1	1	2	0	0	29	987	22	N	0	0	0	0	0	0	0		0
284	2013/01/09	10:00:00 AM	-23.8494	31.49866	0	9	10	10	2	0	2	0	0		0						DT	Tree	3	0	3	0	1	31	984	22	N	0	0	0	0	0	0	0		0
285	2013/01/09	11:00:00 AM	-23.888	31.54286	0	9	11	11	2	0	2	0	0		0						DT	Tree	3	0	3	0	1	33	985	23	R	1	1	1	0	0	0	1		0
286	2013/01/10	08:00:00 AM	-24.41153	31.56355	0	10	8	8	1	1	1	0	0		0						DB	Bush	1	1	3	0	1	28	974	31	N	0	0	0	0	0	0	0		0
287	2013/01/10	09:00:00 AM	-24.56902	31.53806	0	10	9	9	2	0	1	0	0		0						M	Mixed	2	0	2	0	0	31	968	18	N	0	0	0	0	0	0	0		0
288	2013/01/10	10:00:00 AM	-24.48415	31.71563	0	10	10	10	2	0	1	0	0		0						M	Mixed	2	0	2	0	0	32	976	2	N	0	0	0	0	0	0	0		0
289	2013/01/10	11:00:00 AM	-24.43663	31.9628	0	10	11	11	2	0	1	0	0		0						B	Bush	1	1	2	0	0	34	993	2	N	0	0	0	0	0	0	0		0
290	2013/01/10	12:00:00 PM	-24.40902	31.80936	0	10	12	12	3	0	1	0	0		0						M	Mixed	2	0	2	0	0	36	985	2	N	0	0	0	0	0	0	0		0
291	2013/01/10	01:00:00 PM	-24.44003	31.47972	0	10	13	13	3	0	1	0	0		0						DB	Bush	1	1	3	0	1	36	965	9	R	1	1	1	0	0	0	1		0
292	2013/01/11	08:30:00 AM	-24.95901	31.71503	0	11	9	9	2	0	1	0	0		0						DT	Tree	3	0	3	0	1	21	987	40	R	1	1	1	0	0	0	1		0
293	2013/01/11	09:30:00 AM	-24.98222	31.48553	0	11	10	10	2	0	1	0	0		0						DT	Tree	3	0	3	0	1	21	978	35	R	1	1	1	0	0	0	1		0
294	2013/01/11	10:30:00 AM	-24.02616	31.28344	0	11	11	11	2	0	2	0	0		0						T	Tree	3	0	2	0	0	21	971	33	N	0	0	0	0	0	0	0		0
295	2013/01/11	11:30:00 AM	-24.99699	31.59212	0	11	12	12	3	0	1	0	0		0						M	Mixed	2	0	2	0	0	24	983	32	N	0	0	0	0	0	0	0		0
296	2013/01/11	12:30:00 PM	-24.03661	31.51342	0	11	13	13	3	0	2	0	0		0						T	Tree	3	0	2	0	0	25	974	29	M	1	3	2	1	1	0	0		0
297	2013/01/11	01:30:00 PM	-24.23418	31.57649	0	11	14	13	3	0	2	0	0		0						M	Mixed	2	0	2	0	0	25	977	25	N	0	0	0	0	0	0	0		0
298	2013/01/12	04:30:00 AM	-25.4761	31.51224	0	12	5	6	1	1	1	0	0		0						M	Mixed	2	0	2	0	0	20	979	49	R	1	1	1	0	0	0	1		0
299	2013/01/12	05:30:00 AM	-25.45083	31.51293	0	12	6	6	1	1	1	0	0		0						B	Bush	1	1	2	0	0	21	974	64	N	0	0	0	0	0	0	0		0
300	2013/01/12	06:30:00 AM	-25.41491	31.44112	0	12	7	7	1	1	1	0	0		0						M	Mixed	2	0	2	0	0	21	972	66	N	0	0	0	0	0	0	0		0
301	2013/01/12	07:30:00 AM	-25.38287	31.51975	0	12	8	8	1	1	1	0	0		0						DB	Bush	1	1	3	0	1	22	976	62	N	0	0	0	0	0	0	0		0
302	2013/01/12	08:30:00 AM	-25.30643	31.55532	0	12	9	9	2	0	1	0	0		0						DB	Bush	1	1	3	0	1	22	975	59	N	0	0	0	0	0	0	0		0
303	2013/01/12	09:30:00 AM	-25.1525	31.55781	0	12	10	10	2	0	1	0	0		0						B	Bush	1	1	2	0	0	22	976	55	N	0	0	0	0	0	0	0		0
304	2013/01/13	05:30:00 AM	-24.48137	31.39042	0	13	6	6	1	1	1	0	0		0						B	Bush	1	1	2	0	0	18	962	65	N	0	0	0	0	0	0	0		0
305	2013/01/13	06:30:00 AM	-24.55602	31.50936	0	13	7	7	1	1	1	0	0		0						B	Bush	1	1	2	0	0	19	967	67	N	0	0	0	0	0	0	0		0
306	2013/01/13	07:30:00 AM	-24.52385	31.63834	0	13	8	8	1	1	1	0	0		0						T	Tree	3	0	2	0	0	20	974	69	N	0	0	0	0	0	0	0		0
307	2013/01/13	08:30:00 AM	-24.47789	31.75971	0	13	9	9	2	0	1	0	0		0						M	Mixed	2	0	2	0	0	23	982	69	R	1	1	1	0	0	0	1		0
308	2013/01/13	09:30:00 AM	-24.43532	31.96389	0	13	10	10	2	0	1	0	0		0						B	Bush	1	1	2	0	0	23	996	67	N	0	0	0	0	0	0	0		0
309	2013/01/13	10:30:00 AM	-24.38939	31.77634	0	13	11	11	2	0	2	0	0		0						B	Bush	1	1	2	0	0	24	984	50	N	0	0	0	0	0	0	0		0
310	2013/01/14	06:30:00 AM	-23.51728	31.41217	0	14	7	7	1	1	3	1	0		0						DB	Bush	1	1	3	0	1	20	976	41	N	0	0	0	0	0	0	0		0
311	2013/01/14	07:30:00 AM	-23.54211	31.42682	0	14	8	8	1	1	3	1	0		0						DB	Bush	1	1	3	0	1	21	97	36	R	1	1	1	0	0	0	1		0
312	2013/01/14	08:30:00 AM	-23.74191	31.36602	0	14	9	9	2	0	2	0	0		0						M	Mixed	2	0	2	0	0	21	981	36	N	0	0	0	0	0	0	0		0
313	2013/01/14	09:30:00 AM	-23.87271	31.45127	0	14	10	10	2	0	2	0	0		0						M	Mixed	2	0	2	0	0	22	972	31	N	0	0	0	0	0	0	0		0
314	2013/01/14	10:30:00 AM	-23.8616	31.59381	0	14	11	11	2	0	2	0	0		0						DB	Bush	1	1	3	0	1	24	986	30	N	0	0	0	0	0	0	0		0
315	2013/01/14	11:30:00 AM	-23.92634	31.36326	0	14	12	12	3	0	2	0	0		0						B	Bush	1	1	2	0	0	23	969	28	N	0	0	0	0	0	0	0		0
316	2013/01/15	05:00:00 AM	-23.94175	31.16612	0	15	5	6	1	1	2	0	0		0						B	Bush	1	1	2	0	0	21	965	66	N	0	0	0	0	0	0	0		0
317	2013/01/15	06:00:00 AM	-23.92682	31.39245	0	15	6	6	1	1	2	0	0		0						B	Bush	1	1	2	0	0	21	970	42	N	0	0	0	0	0	0	0		0
318	2013/01/15	07:00:00 AM	-23.82282	31.58496	0	15	7	7	1	1	2	0	0		0						DB	Bush	1	1	3	0	1	21	988	42	R	1	1	1	0	0	0	1		0
319	2013/01/15	08:00:00 AM	-23.61373	31.44063	0	15	8	8	1	1	3	1	0		0						B	Bush	1	1	2	0	0	22	979	36	N	0	0	0	0	0	0	0		0
320	2013/01/15	09:00:00 AM	-23.76281	31.36606	0	15	9	9	2	0	2	0	0		0						B	Bush	1	1	2	0	0	22	983	35	N	0	0	0	0	0	0	0		0
321	2013/01/15	10:00:00 AM	-23.92031	31.2317	0	15	10	10	2	0	2	0	0		0						B	Bush	1	1	2	0	0	22	969	35	N	0	0	0	0	0	0	0		0
322	2013/01/16	05:00:00 AM	-23.94206	31.16615	0	16	5	6	1	1	2	0	0		0						B	Bush	1	1	2	0	0	20	970	66	N	0	0	0	0	0	0	0		0
323	2013/01/16	06:00:00 AM	-23.92772	31.39495	0	16	6	6	1	1	2	0	0		0						B	Bush	1	1	2	0	0	20	972	43	N	0	0	0	0	0	0	0		0
324	2013/01/16	07:00:00 AM	-23.82294	31.585	0	16	7	7	1	1	2	0	0		0						B	Bush	1	1	2	0	0	21	993	41	R	1	1	1	0	0	0	1		0
325	2013/01/16	08:00:00 AM	-23.64235	31.48302	0	16	8	8	1	1	3	1	0		0						DB	Bush	1	1	3	0	1	21	985	38	N	0	0	0	0	0	0	0		0
326	2013/01/16	09:00:00 AM	-23.77943	31.57326	0	16	9	9	2	0	2	0	0		0						B	Bush	1	1	2	0	0	21	989	37	N	0	0	0	0	0	0	0		0
327	2013/01/16	10:00:00 AM	-23.91947	31.46108	0	16	10	10	2	0	2	0	0		0						DB	Bush	1	1	3	0	1	21	984	36	N	0	0	0	0	0	0	0		0
328	2013/01/17	06:30:00 AM	-24.0056	31.74047	0	17	7	7	1	1	2	0	0		0						T	Tree	3	0	2	0	0	22	991	74	R	1	1	1	0	0	0	1		0
329	2013/01/17	07:30:00 AM	-24.09286	31.73167	0	17	8	8	1	1	2	0	0		0						M	Mixed	2	0	2	0	0	24	993	76	N	0	0	0	0	0	0	0		0
330	2013/01/17	08:30:00 AM	-24.23973	31.84229	0	17	9	9	2	0	2	0	0		0						OB	Bush	1	1	1	1	0	24	985	67	N	0	0	0	0	0	0	0		0
331	2013/01/17	09:30:00 AM	-24.17559	31.71923	0	17	10	10	2	0	2	0	0		0						OB	Bush	1	1	1	1	0	27	986	60	P	1	2	1	1	0	1	0		0
332	2013/01/17	10:30:00 AM	-24.99661	31.73193	0	17	11	11	2	0	1	0	0		0						DB	Bush	1	1	3	0	1	28	990	31	N	0	0	0	0	0	0	0		0
333	2013/01/17	11:30:00 AM	-24.86178	31.59136	0	17	12	12	3	0	1	0	0		0						B	Bush	1	1	2	0	0	25	992	20	N	0	0	0	0	0	0	0		0
334	2013/01/18	06:00:00 AM	-24.01366	31.65575	0	18	6	6	1	1	2	0	0		0						T	Tree	3	0	2	0	0	22	981	72	R	1	1	1	0	0	0	1		0
335	2013/01/18	07:00:00 AM	-24.08855	31.78172	0	18	7	7	1	1	2	0	0		0						OB	Bush	1	1	1	1	0	24	987	63	N	0	0	0	0	0	0	0		0
336	2013/01/18	08:00:00 AM	-24.29249	31.79781	0	18	8	8	1	1	2	0	0		0						OB	Bush	1	1	1	1	0	25	985	33	N	0	0	0	0	0	0	0		0
337	2013/01/18	09:00:00 AM	-24.26376	31.73071	0	18	9	9	2	0	2	0	0		0						OB	Bush	1	1	1	1	0	27	982	32	N	0	0	0	0	0	0	0		0
338	2013/01/18	10:00:00 AM	-24.01435	31.66283	0	18	10	10	2	0	2	0	0		0						B	Bush	1	1	2	0	0	28	990	25	R	1	1	1	0	0	0	1		0
339	2013/01/18	11:00:00 AM	-24.8881	31.54164	0	18	11	11	2	0	1	0	0		0						M	Mixed	2	0	2	0	0	29	986	20	R	1	1	1	0	0	0	1		0
